# Supplementary material for: Correlation of the prognostic value of FNDC4 in glioblastoma with macrophage polarization
Source: Cancer Cell Int. 2022 Sep 2;22:273. doi: 10.1186/s12935-022-02688-7 (PMC9440505; doi:10.1186/s12935-022-02688-7)
Supplement: Supplementary file 6 — Additional file 6. Summary of experimental data. CCK-8 and ELISA data. [file 12935_2022_2688_MOESM6_ESM.xlsx]

## Sheet: Sheet1
CCK-8 experimental data (450nm)
hour	U87 EV			U87 FNDC4 OE			T-test
24h	0.884	0.894	0.864	0.911	0.922	0.889	0.111707
36h	1.018	1.079	1.036	1.17	1.136	1.004	0.334096
48h	1.212	1.141	1.186	1.371	1.407	1.401	0.000821592
72h	1.372	1.387	1.43	1.514	1.507	1.588	0.0109317
96h	1.584	1.579	1.544	1.7152	1.671	1.622	0.0278096
hour	U251 EV			U251 FNDC4 OE			T-test
24h	0.694	0.701	0.681	0.734	0.722	0.699	0.0898759
36h	0.854	0.806	0.794	0.889	0.879	0.857	0.0506507
48h	1.099	1.108	0.979	1.179	1.086	1.201	0.162006
72h	1.176	1.189	1.201	1.306	1.296	1.346	0.00165996
96h	1.366	1.401	1.397	1.566	1.612	1.523	0.00306396
	ELISA data
		EV			FNDC4 OE
	U87	67.6191	60.6042	54.1341	447.355	460.295	424.88
	U251	41.6707	45.689	38.9465	388.784	371.757	364.947
